# Supplementary material for: Kmt2c/Mll3 Haploinsufficiency Causes Autism-like Behavioral Deficits in Mice
Source: Biomolecules. 2025 Nov 4;15(11):1547. doi: 10.3390/biom15111547 (PMC12650575; doi:10.3390/biom15111547)
Supplement: Supplementary file 1 [file biomolecules-15-01547-s001.zip]

Archive with 1 entries (1 files):
- biomolecules-3927307-supplementary.pdf
